# Supplementary material for: Dietary Tea Polyphenols Alleviate Acute-Heat-Stress-Induced Death of Hybrid Crucian Carp HCC2: Involvement of Modified Lipid Metabolisms in Liver
Source: Metabolites. 2025 Mar 27;15(4):229. doi: 10.3390/metabo15040229 (PMC12028923; doi:10.3390/metabo15040229)
Supplement: Supplementary file 1 [file metabolites-15-00229-s001.zip]

Archive with 1 entries (1 files):
- metabolites-3493660-supplementary.pdf
